# Supplementary material for: Chemotypes and Their Stability in Mentha longifolia (L.) L.—A Comprehensive Study of Five Accessions
Source: Plants (Basel). 2021 Nov 16;10(11):2478. doi: 10.3390/plants10112478 (PMC8622948; doi:10.3390/plants10112478)
Supplement: Supplementary file 1 [file plants-10-02478-s001.zip]

Archive with 1 entries (1 files):
- plants-1427091-supplementary.pdf
